# Supplementary material for: Population Genomics and Morphology Provide Insights into the Conservation and Diversity of Apis laboriosa
Source: Insects. 2025 May 21;16(5):546. doi: 10.3390/insects16050546 (PMC12112060; doi:10.3390/insects16050546)
Supplement: Supplementary file 1 [file insects-16-00546-s001.zip]

Archive with 1 entries (1 files):
- insects-3537260-supplementary.pdf
